# Supplementary material for: In vivo phosphoproteomics reveals kinase activity profiles that predict treatment outcome in triple-negative breast cancer
Source: Nat Commun. 2018 Aug 29;9:3501. doi: 10.1038/s41467-018-05742-z (PMC6115463; doi:10.1038/s41467-018-05742-z)
Supplement: Supplementary file 5 — Supplementary Data 3 [file 41467_2018_5742_MOESM5_ESM.xlsx]

## Sheet: Hoja1
PATTERN NUMBER	Activated kinases	Patients in the pattern (N=113)	Patients in the pattern cured (0) or relapsed (1)
1	PRKCE; P70S6K; PNKP; ERK1/2; cKIT; CDK6	1	1 (1)
2	PRKCE; P70S6K; PNKP; ERK1/2	2	1 (1); 1 (0)
3	PRKCE; P70S6K; PNKP; CDK6	2	1 (1); 1 (0)
4	PRKCE; P70S6K; PNKP; ERK1/2; CDK6	1	1 (0)
5	PRKCE;P70S6K;PNKP;cKIT;CDK6	1	1 (0)
6	PRKCE; P70S6K; ERK1/2; cKIT; CDK6	1	1 (1)
7	PRKCE; P70S6K; ERK1/2; cKIT	1	1 (1)
8	PRKCE; P70S6K; ERK1/2	1	1 (1)
9	PRKCE; P70S6K; cKIT; CDK6	1	1 (1)
10	PRKCE; P70S6K; cKIT	1	1 (1)
11	PRKCE; P70S6K	1	1 (0)
12	PRKCE; PNKP; ERK1/2; cKIT	1	1 (1)
13	PRKCE; PNKP; ERK1/2; CDK6	1	1 (1)
14	PRKCE; PNKP; ERK1/2	2	2 (1)
15	PRKCE; PNKP	4	2 (1); 2 (0)
16	PRKCE; ERK1/2; cKIT; CDK6	2	2 (0)
17	PRKCE; ERK1/2; cKIT	1	1 (0)
18	PRKCE; ERK1/2	1	1 (0)
19	PRKCE; cKIT; CDK6	2	2 (0)
20	PRKCE; cKIT	1	1 (0)
21	PRKCE	5	2 (1); 3 (0)
22	P70S6K; PNKP; ERK1/2	2	1 (1);1 (0)
23	P70S6K; PNKP	1	1 (1)
24	P70S6K; ERK1/2; cKIT	1	1 (1)
25	P70S6K; ERK1/2	2	1 (1); 1 (0)
26	P70S6K;CDK6	2	2 (0)
27	P70S6K	7	3(1); 4 (0)
28	PNKP; ERK1/2; CDK6	1	1 (0)
29	PNKP; cKIT	1	1 (1)
30	PNKP; CDK6	2	1 (1); 1 (0)
31	PNKP	5	2 (1); 3 (0)
32	ERK1/2; cKIT	1	1 (0)
33	ERK1/2; CDK6	2	1 (1); 1 (0)
34	ERK1/2	4	1 (1); 3 (0)
35	cKIT; CDK6	1	1 (0)
36	cKIT	9	5 (1); 4 (0)
37	CDK6	8	5 (1); 3 (0)
38	None	31	2 (1); 29 (0)
