# Supplementary material for: In vivo phosphoproteomics reveals kinase activity profiles that predict treatment outcome in triple-negative breast cancer
Source: Nat Commun. 2018 Aug 29;9:3501. doi: 10.1038/s41467-018-05742-z (PMC6115463; doi:10.1038/s41467-018-05742-z)
Supplement: Supplementary file 6 — Supplementary Data 4 [file 41467_2018_5742_MOESM6_ESM.xlsx]

## Sheet: Hoja1
PATTERN NUMBER	Activated kinases	Patients in the pattern	Patients in the pattern cured (0) or relapsed (1)	Pattern present in Val-1 (1 = present also in Val-1; 0 = novel pattern)
1	PRKCE; P70S6K; PNKP; ERK1/2; KIT	1	1 (1)	0
2	PRKCE; PNKP; ERK1/2; KIT; CDK6	1	1 (0)	0
3	PRKCE; P70S6K; PNKP; CDK6	1	1 (0)	1
4	CDK6; ERK1/2; PNKP; P70S6K	1	1 (0)	0
5	PRKCE; PNKP; ERK1/2; cKIT	1	1 (0)	1
6	PRKCE; cKIT; PNKP	1	1 (1)	0
7	PRKCE; PNKP; ERK1/2	1	1 (0)	1
8	P70S6K; ERK1/2; cKIT	3	1 (1); 2 (0)	1
9	PRKCE; P70S6K	1	0 (0)	1
10	PRKCE; PNKP	1	1 (0)	1
11	P70S6K; ERK1/2	4	1 (1); 3 (0)	1
12	P70S6K;CDK6	3	2 (1); 1 (0)	1
13	ERK1/2; CDK6	1	1 (0)	1
14	cKIT; CDK6	1	1 (1)	1
15	CDK6; PRKCE	1	1 (1)	0
16	ERK1/2; PNKP	1	1 (0)	0
17	ERK1/2; cKIT	1	1 (1)	1
18	PNKP	1	1 (0)	1
19	PRKCE	2	2 (1)	1
20	P70S6K	5	3 (1); 2 (0)	1
21	ERK1/2	2	1 (1); 1 (0)	1
22	cKIT	4	2 (1); 2 (0)	1
23	CDK6	2	1 (1); 1 (0)	1
24	None	20	3 (1); 17 (0)	1
