# Supplementary material for: In vivo phosphoproteomics reveals kinase activity profiles that predict treatment outcome in triple-negative breast cancer
Source: Nat Commun. 2018 Aug 29;9:3501. doi: 10.1038/s41467-018-05742-z (PMC6115463; doi:10.1038/s41467-018-05742-z)
Supplement: Supplementary file 7 — Supplementary Data 5 [file 41467_2018_5742_MOESM7_ESM.xlsx]

## Sheet: Hoja1
Patient ID	Indexing primers
B00000001	CGCATACA
B00000002	CTCAATGA
B00000003	CATACCAA
B00000004	ACAGCAGA
B00000005	GTCTGTCA
B00000006	CCGACAAC
B00000007	ACATTGGC
B00000008	ACGTATCA
B00000009	GTCGTAGA
B00000010	CCGAAGTA
B00000011	AGATGTAC
B00000013	AGGCTAAC
B00000014	CCATCCTC
B00000015	ATTGAGGA
B00000016	TATCAGCA
B00000017	ATAGCGAC
B00000018	CGACACAC
B00000019	AGTGGTCA
B00000020	CCGTGAGA
B00000021	GTACGCAA
B00000022	AGAGTCAA
B00000023	ACGCTCGA
B00000024	CTAAGGTC
B00000025	AGTACAAG
B00000026	CCTAATCC
B00000027	GGTGCGAA
B00000028	TCTTCACA
B00000029	GACAGTGC
B00000030	AACGCTTA
B00000031	GGAGAACA
B00000032	CGCTGATC
B00000033	CATCAAGT
B00000034	GATGAATC
B00000036	ACACGACC
B00000037	GCGAGTAA
B00000038	CAGCGTTA
B00000039	GCTCGGTA
B00000040	ATGCCTAA
B00000041	AAGGACAC
B00000042	GATAGACA
B00000043	GCTAACGA
B00000044	CGGATTGC
B00000045	AGTCACTA
B00000046	CACTTCGA
B00000047	AAACATCG
B00000048	GCCACATA
B00000050	GACTAGTA
B00000051	GAGTTAGC
B00000052	AGCAGGAA
B00000053	CTGTAGCC
B00000054	GTGTTCTA
B00000055	AACGTGAT
B00000056	GCCAAGAC
B00000057	ATTGGCTC
B00000058	CAATGGAA
B00000059	GAGCTGAA
B00000061	ACCACTGT
B00000062	CTGGCATA
B00000063	ACCTCCAA
B00000064	AGCACCTC
B00000065	AACTCACC
B00000066	CAGATCTG
B00000067	ATCCTGTA
B00000068	TAGGATGA
B00000069	AAGGTACA
